# Supplementary material for: Euoplocephalus tutus and the Diversity of Ankylosaurid Dinosaurs in the Late Cretaceous of Alberta, Canada, and Montana, USA
Source: PLoS One. 2013 May 8;8(5):e62421. doi: 10.1371/journal.pone.0062421 (PMC3648582; doi:10.1371/journal.pone.0062421)
Supplement: Table S5 — (XLSX) [file pone.0062421.s024.xlsx]

## Sheet: Sheet1
Table S5: Measurements of the sacral and free caudal vertebrae, in millimeters.
Notes: TMP 1985.36.70 and TMP 2005.09.75 have pathological neural spines, and the AMNH 5245 ?caudosacral is pathologically fused to another caudal vertebra (Arbour and Currie 2011).
Specimen	Position	Centrum			Neural Spine			Transverse Process	Haemal Spine
		Length	Width	Height	Length	Width	Height	Width	Length	Width	Height
	Sacrals
AMNH 5245	1		105	103			155
AMNH 5245	?caudosacral or last sacral	92	98	94	74	51	198	153
AMNH 5409	1		130	97		18	115
ROM 1930	sacral	78	127	121				131
ROM 1930	sacral	80	123	104
ROM 1930	caudosacral	92	116	96	66	37	207	154
TMP 1982.9.3	1		71	67		45	107
TMP 2005.09.75	?caudosacral	82	121	119	52	39	175	152	18	14	113
	Free caudals
AMNH 5245	?caudosacral	102	89	64	156
AMNH 5404	A (?caudosacral)	78	122	87	64	37
AMNH 5404	B	70	131	102	48	38
AMNH 5404	C	65	106	103	57	30
AMNH 5404	D	67	108	117
AMNH 5404	E	53	90	65
CMN 8530	unknown	54	75	85	37	9	109				34
ROM 784	1	60		63	39	20	105	131
ROM 784	2	60	93	83	37	19	99	111
ROM 784	3	48						58
ROM 784	4	49	88		36	14	107	43
ROM 784	5	54	68		37	17	108	55
ROM 784	6	59	85		34	13	102	41
ROM 784	7	50	69		29	11	88	32
ROM 784	8	59		67	32	7	84	32
ROM 784	9			53	32	7	67	46
ROM 784	10				40	9	65
ROM 784	11		75	63	39	5	69
ROM 1930	?	55	115	115
ROM 1930	?	59	109	113				67
ROM 1930	?	63	109	112
ROM 1930	block-1	62	108	109
ROM 1930	block-2	66	103	111	31		135
ROM 1930	block-3	62	92	102	31		127
ROM 1930	block-4	57		106	32		130				108
ROM 1930	block-5	58	84	111	33	4	133	17			128
ROM 1930	block-6	57		103	36	6
ROM 1930	block-7	57	93	94
ROM 1930	?	61	94	89	47	11	82
ROM 1930	transitional	71	85	86	57	9	78
TMP 1985.36.70	?	70	132	130	64	51	192	125	77	9	153
TMP 1992.36.334	unknown	54	78	67	24	8	64		35	5	77
TMP 1998.93.55	?		96	83			98	217
TMP 2005.12.43	?		70	65
TMP 2007.020.0080	unknown	54	91	88	27
TMP 2007.020.0100	unknown	57	97	84	30			28
