# Supplementary material for: Euoplocephalus tutus and the Diversity of Ankylosaurid Dinosaurs in the Late Cretaceous of Alberta, Canada, and Montana, USA
Source: PLoS One. 2013 May 8;8(5):e62421. doi: 10.1371/journal.pone.0062421 (PMC3648582; doi:10.1371/journal.pone.0062421)
Supplement: Table S7 — (XLSX) [file pone.0062421.s026.xlsx]

## Sheet: Sheet1
Table S7: Measurements of the pectoral girdle and forelimb elements, in millimeters.
Notes: Width is measured in the mediolateral plane, length in the anteroposterior plane, and height in the dorsoventral plane. NHMUK R5161 measurements are from Nopcsa (1929); scapula length was an estimate.
		AMNH 5337	AMNH 5404	AMNH 5406	NHMUK R5161	ROM 813	ROM 1930	TMP 1997.132.1	TMP 2001.42.19	UALVP 31
Scapulocoracoid	Maximum height, anterior end of coracoid					230			206
	Coracoid fenestra diameter					240
	Scapula length			525	560*				510 (scapulocoracoid length)	428
	Maximum height, posterior end of scapula			214					133
Humerus	Length	415	403	325	440		380	399		377
	Proximal width	248	223					166		153
	Distal width	227	182	155	180		195	213		135
	Width across deltopectoral crest	127	110	177	200					153
	Deltopectoral crest length	242	211		250			170		200
	Minimum width of the shaft	71	65	57	75			90
Radius	Length	270		240	270			256
	Proximal width	119		60
	Distal width	132		39				99
Ulna	Length			310	330			335
	Proximal width			74
	Distal width			70
