# Supplementary material for: Euoplocephalus tutus and the Diversity of Ankylosaurid Dinosaurs in the Late Cretaceous of Alberta, Canada, and Montana, USA
Source: PLoS One. 2013 May 8;8(5):e62421. doi: 10.1371/journal.pone.0062421 (PMC3648582; doi:10.1371/journal.pone.0062421)
Supplement: Table S9 — (XLSX) [file pone.0062421.s028.xlsx]

## Sheet: Sheet1
Table S9: Measurements of the cervical half rings, in millimeters.
Specimen	Band		Medial Osteoderm		Lateral Osteoderm		Distal Osteoderm		Interstitial Osteoderm	Notes
	Anteroposterior Length	Thickness at leading edge under osteoderms	Anteroposterior Length	Width	Anteroposterior Length	Width	Anteroposterior Length	Width	Average Diameter
AMNH 5337	171	35	124	85	150	107				*right
AMNH 5403	169	37	140	97	152	107				*right
AMNH 5403	224	53			148	106	140	100		1st, left
AMNH 5404	192		147	106						*left
AMNH 5405	136	24	105	93						2nd, left
AMNH 5406		35	147	108		89	177	79		*left
CMN 210		34	133	96	125	78	119	65		*2nd half ring
CMN 842	162	30	135	118	75
CMN 8530		15			136	102			30	*left side
TMP 1991.36.321	222	36		120	86
TMP 1997.132.01	285	27	141	109	114	84			22
TMP 2001.42.19			72	>107	129	78	>98	52
TMP 2003.12.166	380	30
UALVP 31	114	13	84	101	109	114				left
UALVP 45931	178	18	70	120	92
USNM 7943	145		127	104
