# Supplementary material for: Euoplocephalus tutus and the Diversity of Ankylosaurid Dinosaurs in the Late Cretaceous of Alberta, Canada, and Montana, USA
Source: PLoS One. 2013 May 8;8(5):e62421. doi: 10.1371/journal.pone.0062421 (PMC3648582; doi:10.1371/journal.pone.0062421)
Supplement: Table S10 — (XLSX) [file pone.0062421.s029.xlsx]

## Sheet: Sheet1
Table S10: Measurements of the tail club knob, in millimeters.
Specimen	Tail club knob
	Maximum Width	Maximum Length	Maximum Height
AMNH 5211		300	173
AMNH 5245	595	316	220
AMNH 5403
AMNH 5405		386	198
CMN 2234		421	118
CMN 2251		367	187
CMN 2252		389	191
CMN 2253		267	191
CMN 135	271	366	196
MACN Pv 12554	470	>400	170
ROM 784	185	270
ROM 788	572	522	190
ROM 7761	133
TMP 1983.36.120	419	489	160
TMP 1993.36.421	360	375
TMP 1994.168.1	473	350	75
TMP 2000.57.03		240	186
TMP 2001.42.19	316	291
UALVP 16247	355	415	100
UALVP 47273	155	250	75
USNM 10753	425	398
