# Supplementary material for: Euoplocephalus tutus and the Diversity of Ankylosaurid Dinosaurs in the Late Cretaceous of Alberta, Canada, and Montana, USA
Source: PLoS One. 2013 May 8;8(5):e62421. doi: 10.1371/journal.pone.0062421 (PMC3648582; doi:10.1371/journal.pone.0062421)
Supplement: Character Matrix S3 — (NEX) [file pone.0062421.s034.nex]

#NEXUS
[written Mon Mar 11 12:38:42 MDT 2013 by Mesquite  version 2.75 (build 564) at Dyoplosaurus/142.244.218.84]

BEGIN TAXA;
	TITLE Taxa;
	DIMENSIONS NTAX=18;
	TAXLABELS
		Lesothosaurus_diagnosticus Scelidosaurus Stegosaurus Edmontonia Ankylosaurus_magniventris Anodontosaurus_lambei Dyoplosaurus_acutosquameus Euoplocephalus_tutus Minotaurasaurus_ramachandrani Nodocephalosaurus_kirtlandensis Pinacosaurus_grangeri Pinacosaurus_mephistocephalus Saichania_chulsanensis Scolosaurus_cutleri Talarurus_plicatospineus Tarchia_gigantea Tianzhenosaurus_youngi Tsagantegia_longicranialis 
	;

END;


BEGIN CHARACTERS;
	TITLE  Arbour&Currie_Euoplocephalus_Matrix_3_New_Characters;
	DIMENSIONS  NCHAR=176;
	FORMAT DATATYPE = STANDARD GAP = - MISSING = ? SYMBOLS = "  0 1 2 3";
	CHARSTATELABELS 
		1 'Antorbital fenestra: present (0) absent (1). ', 2 'Lateral temporal fenestra, visible in lateral view: visible (0) hidden (1). ', 3 'Supratemporal fenestra: open (0) closed (1). ', 4 'Skull dimensions, including ornamentation: longer than wide (0) as wide, or wider than long (1).', 5 'Width of the posterior margin of the skull relative to the maximum width across the orbits: greater or equal (0) less (1). ', 6 'Size of occiput: higher than wide (0) wider than high (1). ', 7 'External nares, opening faces: laterally (0) anterolaterally (1) anteriorly (2).', 8 'External nares, visible in dorsal view: visible (0) hidden (1). ', 9 'Near vertical narial septum separating the respiratory passage and lateral sinus: absent (0) present (1). ', 10 'Near horizontal narial septum separating the respiratory passage and lateral sinus: absent (0) present (1). ', 11 'Shape of respiratory passage: straight (0) sinuous (1).', 12 'Lateral sinuses: absent (0) present (1). ', 13 'Orbits, angle of orbital axis: <40� (0) >40� (1). ', 14 'Antorbital region of the dorsal skull surface: flat (0) domed (1). ', 15 'Development of the postocular shelf: not developed (0) completely separating orbit from temporal space (1). ', 16 'Gap between palate and braincase: open (0) closed by a dorsal projection of the pterygoid (1). ', 17 'Cranial sutures in adult specimens: visible (0) obliterated (1). ', 18 'Dimensions of premaxillary palate: longer than wide (0) wider than long (1)', 19 'Shape of the premaxillary palate: sub-triangular (0) sub-quadrate (1) sub-oval (2).', 20 '?V? or ?U?-shaped median indentation of the anterior margin of the premaxilla: absent (0) present (1).', 21 'Caudoventral extension of premaxillary tomium in lateral view: ends anteriorly to the maxillary teeth (0) obscures anteriormost maxillary teeth (1). ', 22 'Bone bordering anterior margin of internal nares: premaxilla (0) maxilla (1). ', 23 'Shape of the ventral margin of premaxillary tomium in lateral view: flat (0) convex (1) concave (2). ', 24 'Shape of the maxillary tooth row: straight (0) medially convex (1). ', 25 'Maxillary tooth row position: lateral margin of skull (0) inset (1). ', 26 'Distance between posteriormost extent of maxillary tooth rows relative to the width of the premaxillary beak: wider (0) narrower (1). ', 27 'Palpebral shape: rod (0) plate (1), absent (2). ', 28 'Form of palpebral articulation: mobile contact with prefrontal (0) extensive sutural contact with prefrontal, frontal and postorbital (1). ', 29 'Anterior and posterior supraorbitals (recognisable by distinct regions of ornamentation above the orbit): absent (0) present (1). ', 30 'Form of supraorbital ornamentation: boss-like, rounded laterally (0) sharp lateral rim, forming a ridge (1). ', 31 'Form of the parietal surface: not domed (0) domed (1). ', 32 'Proportions of jugal orbital ramus: depth greater than transverse breadth (0) transverse breadth greater than depth (1). ', 33 'Shape of quadrate in lateral aspect: curved (anteriorly convex, posteriorly concave) (0) straight (1). ', 34 'Inclination of quadrate in lateral aspect: near vertical (0) almost 45� rostrolaterally (1). ', 35 'Form of the anterior surface of the quadrate: transversely concave (0) not concave (1). ', 36 'Ventral projection of the mandibular process of the quadrate in lateral view: projects beyond the quadratojugal ornamentation (0) hidden by quadratojugal ornamentation (1). ', 37 'Form of quadrate mandibular extremity: symmetrical (0) medial condyle larger than lateral condyle (1). ', 38 'Inclination of the articular surface of the quadrate condyle in posterior view: horizontal (0) ventromedially inclined at approximately 45� to horizontal (1). ', 39 'Lateral ramus of the quadrate: present (0) absent (1). ', 40 'Dorsoventral depth of the pterygoid process of the quadrate: deep (0) shallow (1). ', 41 'Contact between paroccipital process and quadrate: sutural (0) fused (1). ', 42 'Contact between pterygoids: pterygoids separate caudomedially, forming an interpterygoid vacuity (0) pterygoids joined medially forming a pterygoid shield (1). ', 43 'Direction of the pterygoid flange: anterolateral (0) anterior/parasagittal (1). ', 44 'Contact between basipterygoid processes and pterygoid: sutural (0) fused (1). ', 45 'Position of ventral margin of the pterygovomerine keel relative to alveolar ridge: dorsal (0) level (1). ', 46 'Dorsal extent of median vomer lamina: does not meet skull roof (0) meets skull roof (1). ', 47 'Pterygoid foramen: absent (0) present (1). ', 48 'Position of posterior margin of pterygoid body relative to the anterior margin of the quadrate condyle: anteriorly positioned (0) in transverse alignment (1). ', 49 'Caudoventral secondary palate: absent (0) present (1). ', 50 'Posterior palatal foramen: absent (0) present (1). ', 51 'Direction of paroccipital process extension: caudolateral (0) lateral (1).', 52 'Depth of the distal end of paroccipital processes: expanded (0) not expanded (1). ', 53 'Thickness of bone at the dorsal margin of the foramen magnum relative to surrounding bone: little difference (0) distinctly thickened (1). ', 54 'Bones forming the occipital condyle: basioccipital and exoccipital (0) basioccipital only (1). ', 55 'Form of the ventral surface of basioccipital-basisphenoid region of the braincase: transversely convex (0) has a medial depression (1) has a medial longitudinal ridge (2). ', 56 'Length of basisphenoid relative to the basioccipital: longer (0) shorter or equal (1).', 57 'Form of basisphenoidal tuberosities: medially separated rounded rugose stubs (0) continuous transverse rugose ridge (1). ', 58 'Size of basipterygoid processes: twice as long as wide or over (0) less than twice as long as wide (1).', 59 'Form of the cranial nerve foramina IX-XII: separate foramina (0) single foramen shared with the jugular vein (1). ', 60 'Degree of endocranial flexure: strong (0) weak (1). ', 61 'Direction of occipital condyle: posterior (0) posteroventral (1).', 62 'Direction of the foramen magnum: posterior (0) posteroventral (1).', 63 'Premaxillary teeth: present (0) absent (1). ', 64 'Cingula on maxillary and/or dentary teeth: absent (0) present (1).', 65 'Maxillary and/or dentary tooth crown shape: ?13 denticles, tooth crown pointed (0) <13 denticles, tooth crown rounded (1).  ', 66 'Number of dentary teeth: <25 (0) ?25 (1).', 67 'Position of mandible articulation relative to mandibular adductor fossa: posterior (0) posteromedial (1). ', 68 'Mandibular fenestra: present (0) absent (1).', 69 'Depth of the dentary symphysial ramus relative to half the maximum depth of the mandibular ramus in lateral view: deeper (0) shallower (1). ', 70 'Shape of dorsal margin of the dentary in lateral view: straight (0) sinuous (1). ', 71 'Shape of ventral margin of the dentary in lateral view: straight (0) sinuous (1). ', 72 'Shape of the alveolar margin: weakly convex (0) strongly convex (1). ', 73 'Development of the coronoid process: not developed (0) distinct (1). ', 74 'Position of glenoid for quadrate relative to mandibular axis: medially offset (0) in line (1). ', 75 'Size and projection of the retroarticular process: small with no dorsal projection (0) well developed with a dorsal projection (1).', 76 'Size of predentary ventral process: distinct, prong shaped process (0) rudimentary eminence (1). ', 77 'Ornamentation, defined as sculpturing of skull bones or addition of osteoderms: absent (0) present (1). ', 78 'Cranial armour pattern: amorphous, rugose (0) pattern of polygons covering the skull roof (1). ', 79 'Distribution of polygons on skull roof: random (0) symmetrical (1). ', 80 'A single large medial polygon of ornamentation in the parietal region: absent (0) present (1). ', 81 'A single medial polygon located posteriorly to the external nares: absent (0) present (1). ', 82 'Surface of polygonal ornamentation on the dorsal surface of the skull: flat (0) domed (1). ', 83 'Projection of postorbital/squamosal ?horns? relative to the posterior margin of the dorsal surface of the skull horns end anteriorly (0) horns extend posteriorly beyond skull roof (1). ', 84 'Postorbital/squamosal ?horn?: absent (0) present (1). ', 85 'Shape of postorbital/squamosal ?horn?: rounded (0) pyramidal (1). ', 86 'Quadratojugal ?horn?: absent (0) present (1). ', 87 'Shape of quadratojugal ?horn?: rounded (0) pyramidal (1).', 88 'Raised nuchal sculpturing, defined as a transversely expanded region of ornamentation at the posterior margin of the skull roof: absent (0) present (1). ', 89 'Posterior projection of the nuchal shelf: does not obscure occiput in dorsal view (0) obscures occiput in dorsal view (1). ', 90 'Length of mandibular osteoderm with respect to the length of the mandible: less than or equal to half the length (0) over three quarters the length (1). ', 91 'Mandibular osteoderm: absent (0) present (1).', 92 'Type of articulation between the atlantal neural arch and intercentrum: open (0) fused in adult (1). ', 93 'Type of contact between the atlantal neural arches: no median contact (0) median contact (1). ', 94 'Contact between atlas and axis: articulated (0) fused (1). ', 95 'Dimensions of cervical vertebrae centra: anteroposteriorly longer than transverse width (0) anteroposteriorly shorter than transverse width (1). ', 96 'Ratio of maximum neural spine width to height in anterior cervicals:  <0.25 (0) ?0.25 (1). ', 97 'Alignment of anterior and posterior faces of cervical centra: aligned (0) anterior face dorsal to posterior face (1) anterior face ventral to posterior face (2). ', 98 'Ratio of anteroposterior centrum length to posterior centrum height: >1.1 (0) <1.1 (1). ', 99 'Longitudinal keel on ventral surface of dorsal centra: present (0) absent (1). ', 100 'Cross sectional shape of neural canal in posterior dorsals: circular (0) elliptical, with long axis running dorsoventrally (1). ', 101 'Shape of the proximal cross-section of the dorsal ribs: triangular (0) ?L?- or ?T?-shaped (1). ', 102 'Attachment of dorsal ribs to posterior dorsal vertebrae: articulated (0) fused (1). ', 103 'Contact between posteriormost dorsal vertebrae: articulated (0) fused to form a presacral rod (1). ', 104 'Paravertebrae: absent (0) present (1).', 105 'Longitudinal groove in ventral surface of the sacrum: absent (0) present (1). ', 106 'Number of sacral vertebrae: 5 (0) 4 (1) 3 (2). ', 107 'Ratio of maximum distal width to height of the neural spines of proximal caudals: ?0.2 (0) >0.2 (1). ', 108 'Direction of the transverse processes of proximal caudals: craniolaterally projecting (0) caudolaterally projecting (1) laterally projecting (2). ', 109 'Length of transverse processes relative to neural spine height in proximal caudals: sub-equal (0) approximately twice the length (1).', 110 'Persistence of transverse processes down the length of the caudal series: not present beyond the mid-length of the series (0) present beyond the mid-length of the series (1). ', 111 'Attachment of haemal arches to their respective centra: articulated (0) fused (1). ', 112 'Shape of distal caudal postzygapophyses: short with a sub-triangular end [wedge-shaped] (0) long with a rounded end [tongue shaped] (1). ', 113 'Extent of pre- and postzygapophyses over their adjacent centra in posterior vertebrae: extend over less than half the length of the adjacent centrum (0) extend over more than half the length of the ', 114 'Shape of the posterior haemal arches: rounded haemal spine in lateral view with no contact between haemal arches (0) inverted ?T?-shaped haemal spine in lateral view, with contact between the ', 115 'Ossified tendons in distal region of tail: absent (0) present (1).', 116 'Dimensions of coracoid: longer than wide (0 wider than long or equal width and length (1). ', 117 'Form of the anterior margin of the coracoid: convex (0) straight (1). ', 118 'Cranioventral process of coracoid: absent (0) present (1). ', 119 'Size of coracoid glenoid relative to scapula glenoid: sub-equal (0) half the size (1). ', 120 'Contact between scapula and coracoid: articulated (0) fused (1). ', 121 'Scapula glenoid orientation: ventrolateral (0) ventral (1). ', 122 'Ventral process of scapula at the caudoventral margin of glenoid: absent (0) present (1). ', 123 'Form of the scapula acromion process: not developed or ridge-like along the dorsal border of the scapula (0) flange-like and folded over towards the scapula glenoid (1) ridge terminating in a knob-like emin', 124 'Orientation of the acromion process of scapula: directed away from the glenoid (0) directed towards scapula glenoid (1). ', 125 'Scapulocoracoid buttress: absent (0) present (1). ', 126 'Distal end of scapula shaft: narrow (0) expanded (1). ', 127 'Contact between sternal plates: separate (0) fused (1). ', 128 'Separation of humeral head and deltopectoral crest in anterior view continuous (0) separated by a distinct notch (1). ', 129 'Separation of humeral head and medial tubercle in anterior view: continuous (0) separated by a distinct notch (1).', 130 'Ratio of deltopectoral crest length to humeral length: ?0.5 (0) >0.5 (1). ', 131 'Orientation of deltopectoral crest projection: lateral (0) anterolateral (1). ', 132 'Shape of the radial condyle of humerus round / proximal end of radius in end-on view: non-circular (0) circular (1). ', 133 'Ratio of the length of metacarpal V to metacarpal III: ?0.5 (0) >0.5 (1). ', 134 'Manual digit number: 5 (0) 4 (1) 3 (2).', 135 'Shape of manual and pedal ungual phalanges: claw shaped (0) hoof shaped (1). ', 136 'Length of the preacetabular process of ilium as a percentage of total ilium length: ? 50% (0) > 50 %. ', 137 'Angle of lateral deflection of the preacetabular process of the ilium: 10�?20� (0) 45� (1). ', 138 'Orientation of the preacetabular portion of the ilium: near vertical (0) near horizontal (1). ', 139 'Form of the preacetabular portion of the ilium: straight process (0) pronounced ventral curvature (1). ', 140 'Lateral exposure of the acetabulum: exposed (0) acetabulum partially obscured as it is partially encircled by the distal margin of the ilium (1).', 141 'Perforation of the acetabulum: present, open acetabulum (0) absent, closed acetabulum (1). ', 142 'Postacetabular ilium length, relative to diameter of acetabulum: greater (0) smaller (1).', 143 'Pubis size: large (0) reduced (1).', 144 'Prepubic process: present (0) absent (1).', 145 'Structure and rotation of the body of the pubis: gracile without dorsolateral rotation (0) massive and dorsolaterally rotated (1). ', 146 'Size of pubic contribution to acetabulum: over 25 % (0) less than 25 % (1). ', 147 'Shape of ischium: straight (0) ventrally flexed at mid-length (1). ', 148 'Shape of the dorsal margin of ischium: straight or concave (0) convex (1). ', 149 'Angle between long axis of femoral head and long axis of shaft: <100� (0) 100� to 120� (1) >120� (2). ', 150 'Separation of femoral head from greater trochanter: continuous (0) separated by a distinct notch or change in slope (1). ', 151 'Differentiation of the anterior trochanter of the femur: separated from femoral shaft by a deep groove laterally and dorsally (0) fused to femoral shaft (1). ', 152 'Oblique ridge on lateral femoral shaft, distal to anterior trochanter: absent (0) present (1). ', 153 'Form of the fourth trochanter: pendant (0) ridge-like (1). ', 154 'Location of the fourth trochanter on the femoral shaft: proximal (0) distal, over half-way down the femoral shaft (1). ', 155 'Maximum distal width of the tibia, compared to the maximum proximal width: narrower (0) wider (1). ', 156 'Contact between tibia and astragalus: articulated (0) fused, with suture obliterated (1). ', 157 'Number of pedal digits: 5 (0) 4 (1) 3 (2). ', 158 'Phalangeal number in pedal digit IV: 5 (0) ?4 (1). ', 159 'Parasagittal row of keeled osteoderms situated on the dorsal aspect of the trunk: absent (0) present (1). ', 160 'Large, laterally compressed plates on the dorsal aspect of the trunk: absent (0) present (1).', 161 'Lateral rows of osteoderms on the dorsal aspect of the trunk: absent (0) present (1). ', 162 'Number of distinct cervical pectoral bands: none (0) one (1) two (2). ', 163 'From of the cervical bands: separate at the midline, forming pairs of quarter rings (0) fused at the midline, forming half rings (1).', 164 'Pectoral spikes: absent (0) present (1). ', 165 'Form of pectoral spikes: no grooves and a solid base (0) posterior groove with a hollow base (1). ', 166 'Sacral shield of fused osteoderms: absent (0) present (1). ', 167 'Form of ossicles in sacral armour: irregular ossicles (0) sub-hexagonal ossicles of similar sizes (1). ', 168 'Size of lateral trunk plates, sacral plates and caudal plates: small (0) large and hollow based (1). ', 169 'Form of caudal plates: little dorsal projection (0) tall with thin dorsal extremity (1). ', 170 'Tail club: absent (0) present (1). ', 171 'Small (<2 cm diameter), circular osteoderms posterolateral to orbit, along ventral edge of squamosal horn and or along dorsal edge of quadratojugal horns: absent (0) present (1)', 172 'Cervical half rings: composed of osteoderms that are either tightly adjacent to one another or coossified at the edges, forming arc over the cervical region (0), composed of osteoderms and underlying bony band segments, osteoderms may or may not cossify to the band, forming arc over the cervical region (1).', 173 'Composition of first cervical half ring: first cervical half ring has 4 to 6 primary osteoderms only (0) first cervical half ring has 4 to 6 primary osteoderms surrounded by small (<2 cm diameter) circular secondary osteoderms.', 174 'Form of caudal osteoderms: dorsoventrally compressed, triangular in dorsal view (0), or low cones (1).', 175 'Tail club knob shape: knob absent (0), major knob osteoderms semicircular in dorsal view (1), triangular in dorsal view (2).', 176 'Tail club knob proportions: knob absent (0), tail club knob length > width (1), length = width (2), width > length (3)' ; 
	MATRIX
	Lesothosaurus_diagnosticus       00000000000000000000000000000000000?0000000000000000?0?0?00?0000000000001?000?????00?0?00?00000010000000000?000000000000000000?000000000000000000000100?0000100000?000?0000???00
	Scelidosaurus                    000001000000000000?000?0102?1001000?1000000000???000?001000???010001?110100?0?????00?0?00?00001011100000?1000?00000000?0000000?11000??0001000000100000000000101011?000010000??00
	Stegosaurus                      100010000000000000000000102?100100??11100000000000000001010010110?00110000000?????00?0?00?01?01121?110000010000000010000100000001010100101000101000010101000211100?000?0000???00
	Edmontonia                       101011000001001110200101102?1011011011111111110101010101010?1?1110111111110111111001010001111111111?1110121210100?0100?0??21?????0111111110?10101?10211010????1012010?0100000?00
	Ankylosaurus_magniventris        1111010110110111111?11?1102?1101111111110000111111100101110?111101111100000?110010111111111???11111111?0??000011111????1010010?10100??1???0???????01201011112?10110000?101010?12
	Anodontosaurus_lambei            111101211011011111111111102?1101111111110000111111101101110111111?111101001?110000011111111?????????111?02000?11111????????????001?????111011?????01?010111?2010??1??????1111?23
	Dyoplosaurus_acutosquameus       ??1?????????????1?????????????0?????????????????????????????????1???????????1??????????1??????????????????1000111?1????????????????0??1?11011?????01201?1111211???????0?01???011
	Euoplocephalus_tutus             111101211011111111111121112?110111111111000011111111111111011111101111011011110000011111111??011?110111002100011111011010100101001001?11110111????0120101111211011100????1010112
	Minotaurasaurus_ramachandrani    1111011101?11011111?1??1112?1101101011110000?0101?10110111??1011101111101011110001111111011???????????????????????????????????????????????????????????????????????????????1?????
	Nodocephalosaurus_kirtlandensis  111??1?????????11???????1?2?110?1??11????????????????1111???????????????????11?0?111111????????????????????0??????????????????????????????????????????????????????????????0?????
	Pinacosaurus_grangeri            111101100111111111111021112?11011111111100001110101100011101101110111101100111???111111?101??01?2111111001?0101111101001?100?0100100101111011?10?10120101111?110111000?101010012
	Pinacosaurus_mephistocephalus    11110?2001??111?????????112?1111?0??????????????????????????1?1110?1?1000???1?????1111111011?????????110?1???011111????1111??0???10?10?1110???????????????????1?121??0?0?1010???
	Saichania_chulsanensis           111101210111101111111121102?1101111111111000111011110111111?1111101111111011111001111111111111112???11?0?????0?????????1?100?0100100101???????????????????????1011100??101011???
	Scolosaurus_cutleri              1111012???111???1??????11?111101111111110?????????11100111?111?10???????????1110?01111111?????????1???1002?0?01????001?????????001????11110110????0?????11012110?210?1?10?110112
	Talarurus_plicatospineus         111101?????1001?1?????????2?110??1??????0?????????1??12101011???????????????1100?1011??11??????121?011100100?0111110?101010000?00100101111011110??0120101111111011100??10101????
	Tarchia_gigantea                 111101110111001111111121112?110111111111000011111111011111111111101111100011111001111111111??????????????????011111??????????????10???1???????????????????????101?1?0??1?10??023
	Tianzhenosaurus_youngi           11110110??11101?111?1??0112?110111111111?00????01?100?11????111?1???????????110011?111111????0?????0??1??1???0?11?????????????????????????????????????????????101??00????1??????
	Tsagantegia_longicranialis       1110011010??00?1111111?1112?11011111111110001?0010100111?10?1111?0??????????1100000111111?????????????????????????????????????????????????????????????????????????????????0?????

;

END;
BEGIN MESQUITECHARMODELS;
	ProbModelSet * UNTITLED   =  'Mk1 (est.)':  1 -  176;
END;

BEGIN ASSUMPTIONS;
	TYPESET * UNTITLED   =  unord:  1 -  176;

END;

Begin MESQUITE;
		MESQUITESCRIPTVERSION 2;
		TITLE AUTO;
		tell ProjectCoordinator;
		timeSaved 1363027122757;
		getEmployee #mesquite.minimal.ManageTaxa.ManageTaxa;
		tell It;
			setID 0 4022142289709686726;
			tell It;
				setDefaultOrder  0 1 2 5 3 15 46 6 8 9 10 11 12 16 14 42 22 43;
				attachments ;
			endTell;
		endTell;
		getEmployee #mesquite.charMatrices.ManageCharacters.ManageCharacters;
		tell It;
			setID 0 7953653153892392084;
			mqVersion 275;
			checksumv 0 3 2973391672 null  getNumChars 176 numChars 176 getNumTaxa 18 numTaxa 18   short true   bits 15   states 15   sumSquaresStatesOnly 6382.0 sumSquares 6382.0 longCompressibleToShort false usingShortMatrix true   NumFiles 1 NumMatrices 1;
			mqVersion;
		endTell;
		getWindow;
		tell It;
			suppress;
			setResourcesState true false 100;
			setPopoutState 400;
			setExplanationSize 0;
			setAnnotationSize 0;
			setFontIncAnnot 0;
			setFontIncExp 0;
			setSize 1280 692;
			setLocation -8 0;
			setFont SanSerif;
			setFontSize 10;
			getToolPalette;
			tell It;
			endTell;
			setActive;
			desuppress;
		endTell;
		getEmployee  #mesquite.charMatrices.BasicDataWindowCoord.BasicDataWindowCoord;
		tell It;
			showDataWindow #7953653153892392084 #mesquite.charMatrices.BasicDataWindowMaker.BasicDataWindowMaker;
			tell It;
				getWindow;
				tell It;
					setExplanationSize 30;
					setAnnotationSize 20;
					setFontIncAnnot 0;
					setFontIncExp 0;
					setSize 0 -67;
					setLocation -8 0;
					setFont SanSerif;
					setFontSize 30;
					getToolPalette;
					tell It;
						setTool mesquite.charMatrices.BasicDataWindowMaker.BasicDataWindow.ibeam;
					endTell;
					setTool mesquite.charMatrices.BasicDataWindowMaker.BasicDataWindow.ibeam;
					colorCells  #mesquite.charMatrices.NoColor.NoColor;
					colorRowNames  #mesquite.charMatrices.TaxonGroupColor.TaxonGroupColor;
					colorColumnNames  #mesquite.charMatrices.CharGroupColor.CharGroupColor;
					colorText  #mesquite.charMatrices.NoColor.NoColor;
					setBackground White;
					toggleShowNames on;
					toggleShowTaxonNames on;
					toggleTight off;
					toggleThinRows off;
					toggleShowChanges on;
					toggleSeparateLines off;
					toggleShowStates on;
					toggleAutoWCharNames on;
					toggleAutoTaxonNames off;
					toggleShowDefaultCharNames off;
					toggleConstrainCW on;
					toggleBirdsEye off;
					toggleShowPaleGrid off;
					toggleShowPaleCellColors off;
					togglePaleInapplicable on;
					toggleShowBoldCellText off;
					toggleAllowAutosize on;
					toggleColorsPanel off;
					toggleDiagonal on;
					setDiagonalHeight 80;
					toggleLinkedScrolling on;
					toggleScrollLinkedTables off;
				endTell;
				showWindow;
				getWindow;
				tell It;
					forceAutosize;
				endTell;
				getEmployee #mesquite.charMatrices.ColorByState.ColorByState;
				tell It;
					setStateLimit 9;
					toggleUniformMaximum on;
				endTell;
				getEmployee #mesquite.charMatrices.ColorCells.ColorCells;
				tell It;
					setColor Red;
					removeColor off;
				endTell;
				getEmployee #mesquite.categ.StateNamesStrip.StateNamesStrip;
				tell It;
					showStrip off;
				endTell;
				getEmployee #mesquite.charMatrices.AnnotPanel.AnnotPanel;
				tell It;
					togglePanel off;
				endTell;
				getEmployee #mesquite.charMatrices.CharReferenceStrip.CharReferenceStrip;
				tell It;
					showStrip off;
				endTell;
				getEmployee #mesquite.charMatrices.QuickKeySelector.QuickKeySelector;
				tell It;
					autotabOff;
				endTell;
				getEmployee #mesquite.charMatrices.SelSummaryStrip.SelSummaryStrip;
				tell It;
					showStrip off;
				endTell;
				getEmployee #mesquite.categ.SmallStateNamesEditor.SmallStateNamesEditor;
				tell It;
					panelOpen true;
				endTell;
			endTell;
		endTell;
		endTell;
end;
